# Supplementary material for: Large-scale evaluation of outcomes after a genetic diagnosis in children with severe developmental disorders
Source: Genet Med Open. 2024 Oct 14;2:101864. doi: 10.1016/j.gimo.2024.101864 (PMC11736166; doi:10.1016/j.gimo.2024.101864)
Supplement: Supplemental Material — Pro forma tables for collecting outcomes data. [file mmc1.xlsx]

## Sheet: Overview
DATA TAB**	Detail			INTERVENTIONS TAB	Detail
DECIPHER ID	From DDD			DECIPHER ID	Numerical
DECIPHER URL hyperlink	From DDD			Gene	Free text
Local NHS internal genetics reference	From DDD			Intervention	Dropdown (Diagnostic test/Screening test/Treatment/Other)
Regional Genetics Service	From DDD			Action	Dropdown (Avoided/Started/Stopped/Other)
Referring clinician	From DDD			Referral specialty	Dropdown (Cardiology/Opthalmology/Nerology/Paeds neuro/Endocrinology/Dentistry/Radiology/Dermatology/Oncology/Paediatrics/GP/primary care/Other/NA)
Recruitment date	From DDD			Phenotypes being treated/tested for	Free text
Sex	From DDD
Diagnostic Gene	From DDD
Mode of inheritance	From DDD			ADVERSE TAB	Detail
Pathogenicity (or contribution to phenotype) in DECIPHER as of 8March2021	From DDD			DECIPHER ID	Numerical
Result date	From DDD			Gene	Free text
Is child still alive?	Dropdown (yes/no/unknown)			Nature of adverse effect	Free text
Does child also have sibling diagnosed in DDD study?	Dropdown (yes/no/unknown)
Highest ACGS Classification of variant(s)	Dropdown (P/LP/unknown)
Did you find a molecular diagnosis via another route prior to receiving the DDD variant report?	Dropdown (yes/no/unknown)
Is a diagnosis specific treatment available? If yes, complete INTERVENTIONS tab	Dropdown (yes/no/unknown) + additional table
Were any one-off investigations performed as a result of diagnosis? If yes, complete INTERVENTIONS tab	Dropdown (yes/no/unknown) + additional table
Was the proband referred to a different specialty for any screening? If yes, complete INTERVENTIONS tab	Dropdown (yes/no/unknown) + additional table
Were there any interventions avoided as a result of diagnosis? If yes, complete INTERVENTIONS tab	Dropdown (yes/no/unknown) + additional table
If diagnosis had been made earlier, could any interventions have been avoided?	Dropdown (yes/no/unknown)
Additional research/clinical trials available?	Dropdown (yes/no/unknown)
Has there been any pregnancies since the result?	Dropdown (yes/no/unknown)
Would PND be an option if family wished and applicable?	Dropdown (yes/no/unknown)
Was PND discussed in clinic?	Dropdown (yes/no/unknown)
Was PND performed?	Dropdown (yes/no/unknown)
Was PGD discussed in clinic?	Dropdown (yes/no/unknown)
Was PGD performed?	Dropdown (yes/no/unknown)
Is diagnosis specific information available?	Dropdown (yes/no/unknown)
Was this information given/signposted to the family?	Dropdown (yes/no/unknown)
Were the family given any scientific literature about the condition?	Dropdown (yes/no/unknown)
Were the family included in a scientific paper?	Dropdown (yes/no/unknown)
Has the family been involved in a patient support group?	Dropdown (yes/no/unknown)
Are there any known adverse effects? If yes, complete ADVERSE tab	Dropdown (yes/no/unknown) + additional table
Any other comments	Free text
** Patient inclusion criteria:	Potential changes
Path or Likely Path variant(s) OR de novo variant(s) OR LOF homozygote/compound het variant(s) in a recessive gene	Please remove patient from spreadsheet if DDD variant(s) not considered at least partially diagnostic!
Patients with multiple dignoses in two or more genes are included with gene name = "multiple"	Please change to gene name if only one gene is considered diagnostic
Data from DDD were extracted from the DECIPHER database on 8th March 2021	Please update any information that is missing, wrong or out of date!

## Sheet: DATA
N	DECIPHER ID	DECIPHER URL	Genetics ID	RGS	Referring clinician	Recruitment date	Sex	Diagnostic Gene	Mode of inheritance	Pathogenicity (contribution)	Result Date	Alive?	Sibling also diagnosed in DDD study?	ACGS Classification	Did you find a molecular diagnosis via another route prior to receiving the DDD variant report?	Is a diagnosis specific treatment available? If yes, complete INTERVENTIONS tab	Were any one-off investigations performed as a result of diagnosis? If yes, complete INTERVENTIONS tab	Was the proband referred to a different specialty for any screening? If yes, complete INTERVENTIONS tab	Were there any interventions avoided as a result of diagnosis? If yes, complete INTERVENTIONS tab	If dx earlier could any interventions have been avoided?	Additional research/clinical trials available?	Has there been any pregnancies since the result?	Would PND be an option if family wished and applicable?	Was PND discussed in clinic?	Was PND performed?	Was PGD discussed in clinic?	Was PGD performed?	Is diagnosis specific information available?	Was this information given/signposted to the family?	Were the family given any scientific literature about the condition?	Were the family included in a scientific paper?	Has the family been involved in a patient support group?	Are there any known adverse effects? If yes, complete ADVERSE tab	Other comments
0	From DDD	From DDD	From DDD	From DDD	From DDD	From DDD	From DDD	From DDD	From DDD	From DDD	From DDD	Dropdown	Dropdown	Dropdown	Dropdown	Dropdown +	Dropdown +	Dropdown +	Dropdown +	Dropdown	Dropdown	Dropdown	Dropdown	Dropdown	Dropdown	Dropdown	Dropdown	Dropdown	Dropdown	Dropdown	Dropdown	Dropdown	Dropdown +	Free text
1
2
N

## Sheet: INTERVENTIONS
DECIPHER ID	Gene	Intervention	Action	Referral specialty	Phenotype(s) being treated/tested for	Other information, e.g. results/effects of intervention/treatment

## Sheet: ADVERSE
DECIPHER ID	Gene	Nature of adverse effect

## Sheet: Dropdown options
Yes	Pathogenic	Diagnostic test	Avoided	Cardiology
No	Likely pathogenic	Screening test	Started	Opthalmology
Unknown	Uncertain/unknown	Treatment	Stopped	Nerology/Paeds neuro
		Other	Other	Endocrinology
				Dentistry
				Radiology
				Dermatology
				Oncology
				Paediatrics
				GP/primary care
				Other
				NA
